# Supplementary material for: Genome-wide copy number variant analysis reveals variants associated with 10 diverse production traits in Holstein cattle
Source: BMC Genomics. 2018 May 2;19:314. doi: 10.1186/s12864-018-4699-5 (PMC5930521; doi:10.1186/s12864-018-4699-5)
Supplement: Supplementary file 2 — Table S1. Primer information for CNV validation. Table S2. Characteristics of CNV and their overlapped genes. Table S3. Gene ontology (GO) of genes that overlap with CNV. Table S4. CNV-based GWAS results for the 10 phenotypes of interest among Holstein cattle. Table S5. qPCR validation of the significant CNV. (XLSX 96 kb) [file 12864_2018_4699_MOESM2_ESM.xlsx]

## Sheet: Table S1
Table S1 Primer information for CNV validation
Primer name	Primer sequence (5'→ 3')	Product size (bp)
CNV33_F	CCA-ACT-CCA-GAG-TGT-AGC-GAG	201
CNV33_R	GTG-GTC-TAG-AGG-CTA-CAC-AGG
CNV66_F	GAA-TCA-GAC-TTG-CTC-TGT-CTT-CA	104
CNV66_R	TTT-GAT-GCT-GCC-AAT-TAC-AGA-GA
CNV118_F	TCC-CTG-AAT-CCA-AAA-CCT-GTT-AAT-C	111
CNV118_R	TCT-CCC-TGT-CCT-GCC-CTT-TTA-G
CNV46_F	GGC-CTG-TGG-GCC-ATA-GTT-T	236
CNV46_R	ACA-TCA-CAT-CAT-TAA-CTG-GGA-CCT
CNV23_F	GTT-GCT-TTT-CTG-GGT-GCC-TG	253
CNV23_R	ACG-TCT-GTC-AGA-TCT-TTT-GCC-T
CNV29_F	GGC-TAA-AGT-CCA-CTC-CTT-TTC-TTT	101
CNV29_R	CAA-TTA-CTC-AGG-AAC-ACA-GAG-TCT-T
CNV40_F	CTC-CAG-AAT-AAC-CAC-CGG-CT	157
CNV40_R	TCT-AAC-CGT-TGT-CCA-CAC-ACA-A
BTF3_F	ACA-GGA-GCA-CCC-AAA-CAT-CGA-CC	152
BTF3_R	CCC-GTC-GTC-TCC-CAA-AGC-TGG

## Sheet: Table S2
Table S2 Characteristics of CNV and their overlapped genes
CNV name	Chromosome	Start position	End position	Length (bp)	Start marker	End marker	Loss number	Neutral number	Gain number	Mutation frequency	Overlapped_RefSeq_gene_ID	Overlapped gene symbol	Supporting evidence (yes/no)1	Supporting evidence (yes/no)2
CNV1	4	108225979	108252635	26657	BovineHD0400030870	BovineHD0400030874	522	6	0	0.988636			no	yes
CNV2	1	124142939	124153831	10893	BovineHD0100035049	BovineHD0100035051	496	32	0	0.939394			no	yes
CNV3	2	61887678	61892005	4328	BovineHD0200017809	BovineHD0200017812	488	40	0	0.924242	NM_001205787	LCT	no	yes
CNV4	8	88511119	88513928	2810	BovineHD0800026284	BovineHD0800026285	488	40	0	0.924242	NM_001037465	SYK	no	yes
CNV5	8	105997675	106001959	4285	BovineHD0800031590	BovineHD0800031591	488	40	0	0.924242	NM_001078026	TNC	no	yes
CNV6	13	6069080	6079164	10085	BovineHD1300001545	BovineHD1300001547	487	41	0	0.922348			no	yes
CNV7	17	50556610	50591475	34866	BovineHD1700014395	BovineHD1700014398	480	48	0	0.909091			no	yes
CNV8	8	96545920	96551036	5117	BovineHD0800028539	BovineHD0800028541	479	49	0	0.907197			no	yes
CNV9	27	35607283	35610708	3426	BovineHD2700010151	BovineHD2700010153	478	50	0	0.905303	NM_001076943	ZMAT4	no	yes
CNV10	5	103835759	103845036	9278	BovineHD0500029716	BovineHD0500029718	470	58	0	0.890152	NM_001024546	LPCAT3	no	yes
CNV11	1	77109468	77125885	16418	BovineHD0100022222	BovineHD0100022224	468	60	0	0.886364			no	yes
CNV12	20	45478345	45482334	3990	BovineHD2000012878	BovineHD2000012880	465	63	0	0.880682			no	yes
CNV13	7	41673573	41678869	5297	BovineHD0700012117	BovineHD0700012120	464	64	0	0.878788			no	yes
CNV14	1	129750233	129751411	1179	BovineHD0100036829	BovineHD0100036831	463	65	0	0.876894	NM_001206757	CLSTN2	no	yes
CNV15	10	23180741	23413050	232310	BovineHD1000007626	BovineHD1000007691	461	67	0	0.873106			no	yes
CNV16	8	30479957	30498924	18968	BTB-00285141	BovineHD0800033195	456	72	0	0.863636			no	yes
CNV17	19	46081317	46090622	9306	BovineHD1900012911	BovineHD1900012913	455	73	0	0.861742	NM_001304614	NSF	no	yes
CNV18	6	92726464	92741963	15500	BovineHD0600025489	BovineHD0600025491	452	76	0	0.856061	NM_001040496	ART3	no	yes
CNV19	5	44531136	44549477	18342	BovineHD0500035930	BovineHD0500012794	444	84	0	0.840909			yes	yes
CNV20	4	69878564	69884582	6019	BovineHD4100002990	BovineHD0400019197	440	88	0	0.833333			no	yes
CNV21	3	111765874	111768158	2285	BovineHD0300032151	BovineHD0300032153	429	99	0	0.8125			no	yes
CNV22	19	5911900	5915322	3423	BovineHD1900001501	BovineHD1900001503	421	107	0	0.797348			no	yes
CNV23	15	69961170	69977298	16129	BovineHD1500020180	BovineHD1500020182	413	115	0	0.782197			no	yes
CNV24	21	61455497	61456661	1165	BovineHD2100017867	BovineHD2100017869	410	117	1	0.778409			no	yes
CNV25	16	79851676	79853884	2209	BovineHD1600023284	BovineHD1600023286	408	120	0	0.772727			no	yes
CNV26	4	94222355	94226966	4612	BovineHD0400026328	ARS-BFGL-NGS-110997	407	121	0	0.770833			no	yes
CNV27	1	19968565	19975742	7178	BovineHD0100005936	ARS-BFGL-NGS-55093	402	126	0	0.761364			no	yes
CNV28	16	78028784	78035505	6722	BovineHD1600022658	BovineHD1600022660	399	129	0	0.755682			no	yes
CNV29	22	18391935	18394804	2870	BovineHD2200005300	BovineHD2200005302	395	133	0	0.748106			no	yes
CNV30	9	24126912	24127805	894	BovineHD0900006529	BTB-01362117	387	141	0	0.732955			no	yes
CNV31	8	44934828	44944671	9844	BovineHD0800013416	BovineHD0800013419	385	142	1	0.731061			no	yes
CNV32	3	14876353	14882132	5780	BovineHD0300004818	BovineHD0300004820	381	147	0	0.721591			no	yes
CNV33	6	60863513	60865243	1731	BovineHD0600016727	BovineHD0600016729	378	150	0	0.715909	NM_001078124	RHOH	no	yes
CNV34	21	34152320	34158967	6648	BovineHD2100009795	BovineHD2100009797	371	157	0	0.702652	NM_001002891	COX5A	no	yes
CNV35	4	117733111	117753705	20595	BovineHD0400034438	BovineHD0400034443	369	159	0	0.698864			no	yes
CNV36	21	40615650	40617106	1457	BovineHD2100011609	BovineHD2100011610	368	159	1	0.698864	NM_174040	DPP6	no	yes
CNV37	12	74840021	75193156	353136	BovineHD1200020836	BovineHD1200020930	355	160	13	0.69697			yes	no
CNV38	11	93188055	93190178	2124	BovineHD1100027138	BovineHD1100027140	367	161	0	0.695076			no	yes
CNV39	1	56860283	56863667	3385	BovineHD0100016045	BovineHD0100016047	366	162	0	0.693182			no	yes
CNV40	29	50444201	50453330	9130	BovineHD4100019175	BovineHD2900014748	366	162	0	0.693182	NM_001075702	AP2A2	no	yes
CNV41	20	69996891	69999453	2563	Hapmap24661-BTA-135452	BovineHD4100014914	345	183	0	0.653409			no	yes
CNV42	24	21548736	21551292	2557	ARS-BFGL-NGS-118539	BovineHD2400005831	345	183	0	0.653409			no	yes
CNV43	5	9756491	9757695	1205	ARS-BFGL-NGS-34695	BovineHD0500002766	343	185	0	0.649621			no	yes
CNV44	9	88160642	88166889	6248	BovineHD0900031603	BovineHD0900024765	341	187	0	0.645833	NM_001206831	LRP11	no	yes
CNV45	5	117524110	117586036	61927	BovineHD0500034144	BovineHD0500034153	304	188	36	0.643939	NM_001192626	GRIK4	yes	yes
CNV46	15	31849952	31862656	12705	BovineHD1500008610	BovineHD1500008611	340	188	0	0.643939			yes	yes
CNV47	27	34643544	34664567	21024	BovineHD2700009751	BovineHD2700009754	337	191	0	0.638258			no	yes
CNV48	2	4347051	4354803	7753	BovineHD0200001217	BovineHD0200001219	334	192	2	0.636364			no	yes
CNV49	12	72748544	72882991	134448	BovineHD1200020098	BovineHD1200020124	322	192	14	0.636364			yes	no
CNV50	7	99113453	99116654	3202	BovineHD0700028999	BovineHD0700029002	308	201	19	0.619318			no	yes
CNV51	7	67862297	67869005	6709	BovineHD0700019876	BovineHD0700019878	326	202	0	0.617424			no	yes
CNV52	7	31290398	31302349	11952	BovineHD0700008852	BovineHD0700008854	326	202	0	0.617424			no	yes
CNV53	22	7705399	7715217	9819	BovineHD2200002313	BovineHD2200002315	321	205	2	0.611742	NM_001099153	FBXL2	no	yes
CNV54	1	93730576	93819471	88896	BovineHD0100047110	BovineHD0100026605	314	208	6	0.606061	NM_001205973	NLGN1	yes	yes
CNV55	8	92026556	92036365	9810	BovineHD0800027289	BovineHD0800027290	318	210	0	0.602273			no	yes
CNV56	3	37428841	37434545	5705	BovineHD0300011605	BovineHD0300011607	315	213	0	0.596591			no	yes
CNV57	20	49834503	49842976	8474	BTB-02087263	BovineHD2000013824	311	217	0	0.589015			no	yes
CNV58	14	51558631	51564256	5626	BovineHD1400014647	BovineHD1400014649	310	218	0	0.587121			no	yes
CNV59	26	2394771	2405336	10566	BovineHD2600000373	Hapmap55647-rs29012488	307	221	0	0.581439			no	yes
CNV60	3	47035496	47046683	11188	BTB-01800728	BovineHD0300014331	303	222	3	0.579545			no	yes
CNV61	7	44437375	44444959	7585	BovineHD0700012803	BovineHD0700012805	295	225	8	0.573864			yes	yes
CNV62	7	43998948	44015221	16274	BovineHD0700012752	BovineHD0700012753	300	227	1	0.570076			yes	yes
CNV63	11	3520213	3522935	2723	BovineHD1100001288	BovineHD1100001290	298	230	0	0.564394			no	yes
CNV64	19	57952762	57956938	4177	BovineHD1900016427	BovineHD1900016429	297	231	0	0.5625			no	yes
CNV65	18	61674257	61918012	243756	BovineHD1800017792	BovineHD1800017834	292	236	0	0.55303			yes	yes
CNV66	7	42745346	42788788	43443	BovineHD0700012438	ARS-BFGL-NGS-23938	284	241	3	0.543561			no	yes
CNV67	8	29098215	29100768	2554	BovineHD0800008807	BTA-80896-no-rs	287	241	0	0.543561			no	yes
CNV68	24	52869903	52881826	11924	BovineHD2400014966	BovineHD2400014970	287	241	0	0.543561			no	yes
CNV69	17	72870233	72929942	59710	BovineHD1700022390	BovineHD1700021314	285	242	1	0.541667	NM_001083800	IGLL1	yes	yes
CNV70	13	16984321	16993531	9211	BovineHD1300004845	BovineHD1300004846	284	244	0	0.537879			yes	yes
CNV71	12	71440002	72042304	602303	BovineHD1200019600	BovineHD1200019786	282	246	0	0.534091			yes	yes
CNV72	21	17398300	17400098	1799	DIAS-242	BovineHD2100004896	281	246	1	0.534091			no	yes
CNV73	9	5610931	5619077	8147	BovineHD0900001158	BovineHD0900001160	272	254	2	0.518939			no	yes
CNV74	14	57557041	57560816	3776	BovineHD1400016038	BovineHD1400016040	274	254	0	0.518939			no	yes
CNV75	15	14733277	14736168	2892	BovineHD1500003658	BovineHD1500003660	269	259	0	0.50947	NM_181450	CEP57	no	yes
CNV76	12	78494480	78498214	3735	BovineHD1200022353	BovineHD1200022355	250	265	13	0.498106			no	yes
CNV77	14	68619030	68621587	2558	BTA-35325-no-rs	BovineHD1400019189	263	265	0	0.498106	NM_001102528	MATN2	no	yes
CNV78	7	106270192	106295135	24944	BovineHD0700031049	BovineHD0700031052	262	266	0	0.496212			yes	yes
CNV79	2	60494001	60501445	7445	BovineHD0200017289	BovineHD0200017293	260	268	0	0.492424			no	yes
CNV80	9	5972581	5981648	9068	BovineHD0900001247	ARS-BFGL-NGS-105604	255	272	1	0.484848			yes	yes
CNV81	10	41584872	41596729	11858	BovineHD1000012684	BTB-01482386	256	272	0	0.484848			yes	yes
CNV82	3	102104092	102105627	1536	BovineHD0300029218	BovineHD0300029220	255	273	0	0.482955	NM_001076941	RNF220	no	yes
CNV83	16	19773793	19779584	5792	BovineHD1600005433	BovineHD1600005435	254	274	0	0.481061	NM_001191425	USH2A	no	yes
CNV84	1	143922352	143945292	22941	BovineHD0100041447	BovineHD0100041451	252	275	1	0.479167			no	yes
CNV85	7	18531324	18566035	34712	BovineHD0700033609	BovineHD0700005195	237	275	16	0.479167			yes	yes
CNV86	27	39061885	39086638	24754	DIAS-335	BovineHD2700011328	253	275	0	0.479167			no	yes
CNV87	25	3523388	3536406	13019	BovineHD4100016935	BovineHD2500000755	251	277	0	0.475379	NM_001083796	VASN	no	yes
											NM_001075903	CORO7
CNV88	12	73319626	73497775	178150	BovineHD1200028309	BTB-01761781	239	279	10	0.471591	NR_107721	MIR3141	yes	yes
CNV89	12	73001857	73241030	239174	BovineHD1200020163	BovineHD1200020262	246	282	0	0.465909			yes	yes
CNV90	17	15323253	15336777	13525	BovineHD1700004394	BovineHD4100012910	243	285	0	0.460227			no	yes
CNV91	15	81301329	81308681	7353	BovineHD1500023670	BovineHD1500023673	235	286	7	0.458333			no	yes
CNV92	28	12973750	12976496	2747	ARS-BFGL-NGS-82667	BovineHD2800003733	240	286	2	0.458333			no	yes
CNV93	1	94561735	94563418	1684	BovineHD0100026849	BovineHD0100026850	239	287	2	0.456439	NM_001205973	NLGN1	no	yes
CNV94	25	5629430	5631767	2338	BovineHD2500001357	BovineHD2500001359	241	287	0	0.456439	NM_001075818	RBFOX1	no	yes
CNV95	9	99063396	99066707	3312	BovineHD0900028570	BovineHD0900028572	240	288	0	0.454545	NM_001199065	PARK2	no	yes
CNV96	26	30497611	30508089	10479	BovineHD2600008156	Hapmap43992-BTA-103071	238	290	0	0.450758			no	yes
CNV97	3	105711958	105720505	8548	BovineHD0300030306	BovineHD0300030309	212	293	23	0.445076	NM_001192986	SCMH1	yes	yes
CNV98	1	125849635	125852979	3345	BovineHD0100035471	BovineHD0100035473	220	308	0	0.416667			no	yes
CNV99	21	22960260	22964949	4690	BovineHD2100006755	BovineHD2100006756	220	308	0	0.416667	NM_001037458	SLC28A1	no	yes
CNV100	25	18293604	18302538	8935	BovineHD2500005143	BovineHD2500005145	220	308	0	0.416667	NM_001101952	ACSM2B	no	yes
CNV101	29	26399164	26403585	4422	BovineHD2900007717	BovineHD4100018950	219	309	0	0.414773	NM_001098952	UEVLD	no	yes
CNV102	5	58992818	59207218	214401	BovineHD0500016596	BovineHD0500036000	217	311	0	0.410985			yes	yes
CNV103	23	28828468	28849820	21353	BovineHD2300008182	BovineHD2300008188	213	311	4	0.410985			no	yes
CNV104	15	49894984	49940983	46000	BovineHD1500014369	BovineHD1500014379	191	313	24	0.407197	NM_001206667	LOC785144	yes	yes
CNV105	25	509517	635046	125530	BovineHD2500000094	BovineHD2500000116	201	327	0	0.380682	NM_001081545	RAB40C	no	yes
											NM_001205796	WFIKKN1
											NM_001075166	STUB1
											NM_001079511	FAM195A
											NM_001102026	METRN
											NM_001195829	FAM173A
											NM_001075540	HAGHL
											NM_001038106	C25H16orf13
											NM_178316	RHOT2
											NM_001194953	LOC516108
											NM_001045973	WDR24
											NM_001099212	FBXL16
											NM_001083411	NARFL
CNV106	12	70435829	70458250	22422	BovineHD1200019362	BovineHD1200028177	184	331	13	0.373106			yes	yes
CNV107	3	8635643	8649652	14010	BovineHD0300002848	BovineHD0300002854	192	333	3	0.369318			no	yes
CNV108	4	28243455	28249822	6368	BovineHD0400008135	BovineHD0400008137	188	334	6	0.367424			no	yes
CNV109	12	70620665	71274536	653872	BovineHD1200019397	BovineHD1200019530	194	334	0	0.367424			yes	yes
CNV110	26	25248906	25250341	1436	BovineHD2600006568	BovineHD2600006570	193	335	0	0.36553			no	yes
CNV111	27	9825761	9840680	14920	BovineHD2700002952	BovineHD2700002954	190	338	0	0.359848			no	yes
CNV112	11	36299315	36309978	10664	BovineHD1100010748	BovineHD1100010750	184	344	0	0.348485	NM_001076927	ASB3	no	yes
CNV113	15	47819771	47873132	53362	ARS-BFGL-NGS-32444	BovineHD1500013731	179	344	5	0.348485			yes	yes
CNV114	27	20090286	20091931	1646	BovineHD2700005710	BovineHD2700005711	182	346	0	0.344697			no	yes
CNV115	3	81441131	81443516	2386	BovineHD0300023399	BovineHD0300023401	181	347	0	0.342803			no	yes
CNV116	6	80741948	80755942	13995	BovineHD0600034352	BovineHD0600022258	161	354	13	0.329545			no	yes
CNV117	14	54123999	54126508	2510	BovineHD1400015207	BovineHD1400015209	139	355	34	0.327652			no	yes
CNV118	12	72511101	72742881	231781	BovineHD1200020004	BovineHD1200020097	163	365	0	0.308712			yes	yes
CNV119	12	32054331	32162911	108581	BovineHD1200009422	BovineHD1200009451	156	366	6	0.306818			no	yes
CNV120	14	44862013	44868983	6971	BovineHD1400012679	BovineHD1400012681	157	370	1	0.299242			no	yes
CNV121	5	117281795	117497778	215984	BovineHD0500034077	BovineHD0500036296	112	371	45	0.297348			yes	yes
CNV122	10	24061376	24095827	34452	BovineHD1000007897	BovineHD1000031230	142	373	13	0.293561			no	yes
CNV123	23	25341782	25361041	19260	BovineHD2300007043	BovineHD2300007053	147	381	0	0.278409	NM_001012681	BOLA-DQA2	yes	yes
CNV124	21	37436450	37449123	12674	BovineHD2100010960	BovineHD2100010962	146	382	0	0.276515			no	yes
CNV125	2	46477034	46485436	8403	BovineHD0200013459	BovineHD0200013462	140	386	2	0.268939			no	yes
CNV126	16	8605747	8623933	18187	BovineHD1600002397	BovineHD1600002399	140	386	2	0.268939			no	yes
CNV127	1	157862128	157864818	2691	BovineHD4100000941	BovineHD0100046216	135	393	0	0.255682			no	yes
CNV128	1	41702974	41703700	727	BovineHD0100011885	BovineHD0100011886	130	398	0	0.246212			no	yes
CNV129	25	40420367	40423355	2989	BovineHD2500011361	BovineHD2500011363	130	398	0	0.246212			no	yes
CNV130	20	60520636	60525562	4927	BovineHD2000016987	BovineHD2000016990	113	400	15	0.242424			yes	yes
CNV131	15	84038466	84046192	7727	BovineHD1500024635	BovineHD1500024638	120	408	0	0.227273			no	yes
CNV132	21	54929122	54937737	8616	BovineHD2100015694	BovineHD2100015696	105	408	15	0.227273			yes	yes
CNV133	29	12329354	12336529	7176	BovineHD2900003686	BovineHD2900003688	119	409	0	0.225379			no	yes
CNV134	19	2575861	2604934	29074	BovineHD1900000594	BovineHD1900000597	115	411	2	0.221591			yes	yes
CNV135	4	116962080	116963597	1518	BovineHD0400034017	BovineHD0400034019	109	418	1	0.208333	NM_174040	DPP6	no	yes
CNV136	1	16021282	16023240	1959	BovineHD0100004885	BovineHD0100004887	103	423	2	0.198864			yes	yes
CNV137	12	936045	944850	8806	BovineHD1200000187	BovineHD1200000191	98	424	6	0.19697			no	yes
CNV138	12	72058027	72123747	65721	BovineHD1200019787	BovineHD1200019825	103	425	0	0.195076			yes	yes
CNV139	24	30236909	30245866	8958	BovineHD2400008213	BovineHD2400008215	98	430	0	0.185606	NM_001075879	CHST9	no	yes
CNV140	8	12459571	12498395	38825	BovineHD0800004015	BovineHD0800004022	96	432	0	0.181818			no	yes
CNV141	21	2719823	2732096	12274	BovineHD2100000365	BovineHD2100000367	96	432	0	0.181818			no	yes
CNV142	11	436312	442731	6420	BovineHD1100000146	BovineHD1100000148	92	435	1	0.176136	NM_001192024	MERTK	yes	yes
CNV143	6	86136385	86145631	9247	BovineHD0600023661	BovineHD0600023667	87	438	3	0.170455			no	yes
CNV144	24	62411069	62431830	20762	BTB-01625084	BovineHD2400018182	85	441	2	0.164773			yes	yes
CNV145	1	11763666	11767713	4048	BovineHD0100003677	BovineHD0100003680	82	446	0	0.155303			no	yes
CNV146	15	81030080	81079571	49492	BovineHD1500023576	BovineHD1500023603	82	446	0	0.155303			no	yes
CNV147	1	14966651	14975016	8366	BovineHD0100004569	BovineHD0100004574	80	448	0	0.151515			no	yes
CNV148	29	24014819	24021977	7159	BTB-02076946	BovineHD2900006917	80	448	0	0.151515			no	yes
CNV149	15	80511026	80831076	320051	BovineHD1500023439	BovineHD1500023511	77	450	1	0.147727			no	yes
CNV150	26	25719640	26013587	293948	BovineHD2600006766	BovineHD2600006855	78	450	0	0.147727	NM_001205986	SORCS3	yes	yes
											NM_001025206	ECHS1
											NM_001076278	FUOM
											NM_001075953	CALY
											NM_001098149	TUBGCP2
											NR_030826	MIR202
											NM_001080321	SPRN
											NM_001025327	MTG1
											NM_001013602	PAOX
											NM_001206234	ZNF511
CNV151	16	70814352	71164512	350161	BovineHD1600020126	BovineHD1600020199	73	455	0	0.138258	NM_001097563	RNPEP	no	yes
											NM_001076364	SMYD2
											NM_001098909	ELF3
											NM_001075899	GPR37L1
											NM_001040576	PTPN7
											NM_001038034	UBE2T
CNV152	8	69064896	69069891	4996	BovineHD0800020758	BovineHD0800020760	67	457	4	0.13447			no	yes
CNV153	11	103644879	104150260	505382	BovineHD1100030159	BovineHD1100031771	68	460	0	0.128788	NM_001076964	PMPCA	no	yes
											NM_001078038	EGFL7
											NR_030923	MIR126
											NM_001038620	LHX3
											NM_001077111	CARD9
											NM_001046140	SDCCAG3
											NM_001192090	INPP5E
											NM_001080264	AGPAT2
CNV154	14	17329297	17336372	7076	BovineHD1400004922	BovineHD1400024063	52	461	15	0.126894			no	yes
CNV155	12	70483913	70618867	134955	BovineHD1200019368	BovineHD1200019396	66	462	0	0.125			yes	yes
CNV156	20	67349377	67352153	2777	BovineHD2000019521	BovineHD2000019523	63	464	1	0.121212			no	yes
CNV157	3	7957960	7964523	6564	BTA-66943-no-rs	BovineHD0300002602	57	465	6	0.119318			no	yes
CNV158	8	12983574	13030885	47312	BovineHD0800004148	BovineHD0800004165	60	468	0	0.113636			no	yes
CNV159	12	72432362	72509035	76674	BovineHD1200019974	BovineHD1200020003	59	469	0	0.111742			yes	yes
CNV160	7	87452028	87457363	5336	BovineHD0700025638	BovineHD0700025641	56	470	2	0.109848			no	yes
CNV161	9	69527371	69536017	8647	BovineHD0900019207	BovineHD0900019209	54	471	3	0.107955			no	yes
CNV162	21	20104871	20129619	24749	BovineHD2100005815	BovineHD2100005821	51	472	5	0.106061	NM_001101956	LOC512440	no	yes
CNV163	14	79161833	79328333	166501	BovineHD1400022210	BovineHD1400022268	52	476	0	0.0984848			yes	yes
CNV164	25	41157925	41321020	163096	BovineHD2500011611	Hapmap30413-BTC-031509	48	480	0	0.0909091	NM_001192401	GNA12	no	yes
											NM_001206455	BRAT1
											NM_001046222	LFNG
CNV165	29	27363231	27409510	46280	BovineHD2900015420	BovineHD2900008054	48	480	0	0.0909091			no	yes
CNV166	10	23530176	24057642	527467	BovineHD1000007708	BovineHD1000007896	41	487	0	0.0776515			no	yes
CNV167	8	77675650	77687415	11766	BovineHD0800023270	BovineHD0800023274	36	490	2	0.0719697			no	yes
CNV168	21	52308530	52329035	20506	BovineHD2100015038	BovineHD2100015044	38	490	0	0.0719697			no	yes
CNV169	1	155638984	155942525	303542	BovineHD0100045456	BovineHD0100047279	33	495	0	0.0625	NM_001192255	PLCL2	no	yes
											NM_001205489	TBC1D5
CNV170	6	28989049	28994000	4952	BovineHD0600008075	BovineHD0600008078	32	496	0	0.0606061			no	yes
CNV171	24	797195	1138555	341361	BovineHD2400000138	BovineHD2400000243	31	497	0	0.0587121	NM_001076893	PQLC1	yes	yes
											NM_001166615	NFATC1
											NM_001080255	ATP9B
CNV172	5	116908736	117257762	349027	BovineHD0500033963	BovineHD0500034074	29	499	0	0.0549242	NR_031384	MIRLET7A-3	no	yes
											NR_031258	MIR2443
											NR_031385	MIRLET7B
											NM_001034036	PPARA
											NR_036384	MIR3596
											NM_001076093	CDPF1
CNV173	2	82987606	83054006	66401	BovineHD0200023726	BovineHD0200023747	28	500	0	0.0530303			yes	yes
CNV174	2	124330343	124398570	68228	BovineHD0200036137	BovineHD0200036151	23	500	5	0.0530303			yes	yes
CNV175	5	5626620	5638151	11532	BovineHD0500001507	BovineHD0500001512	24	503	1	0.0473485			no	yes
CNV176	6	108971589	109868839	897251	ARS-BFGL-NGS-56883	ARS-BFGL-NGS-110156	25	503	0	0.0473485	NM_001205996	FGFRL1	no	yes
											NM_001075613	TMEM175
											NR_031194	MIR2449
											NM_001034415	MAEA
											NM_001100305	TACC3
											NM_174318	FGFR3
											NM_001046084	GAK
											NM_001206305	DGKQ
											NM_001078103	CPLX1
											NM_001046157	SPON2
											NM_001045880	SLBP
											NM_001076864	TMEM129
											NM_001075614	LETM1
											NM_001102353	NELFA
CNV177	19	11851044	12046246	195203	BovineHD1900003151	BovineHD1900003222	24	504	0	0.0454545	NM_001192193	TBX4	no	yes
											NM_001191443	TBX2
CNV178	25	1401564	1477814	76251	BovineHD2500000297	BovineHD2500000314	5	510	13	0.0340909			no	yes
CNV179	19	18796647	18957681	161035	BovineHD1900005367	BovineHD1900005436	17	511	0	0.032197	NR_031313	MIR365-2	yes	yes
											NR_030858	MIR2333
											NR_031368	MIR193A
CNV180	25	636274	1388598	752325	ARS-BFGL-NGS-14220	BovineHD2500000296	17	511	0	0.032197	NM_001100374	MSLN	no	yes
											NM_001192460	CHTF18
											NM_174202	TPSB2
											NM_001099372	UBE2I
											NM_001017428	GNPTG
											NM_001076377	TMEM204
											NM_001205874	CRAMP1L
											NM_001081546	HN1L
											NM_001076096	MAPK8IP3
											NM_001034505	NUBP2
											NM_001075874	RPUSD1
											NM_001206332	GNG13
											NM_001075190	LMF1
											NM_001038069	TEKT4
											NM_001098911	TSR3
											NM_001076512	C25H16orf91
											NM_001025331	CLCN7
											NM_001098986	NME3
											NM_001035500	MRPS34
											NM_001034506	SPSB3
											NM_001075963	IGFALS
											NM_001035274	HAGH
CNV181	26	50795857	51680135	884279	BovineHD2600014687	ARS-BFGL-NGS-17431	17	511	0	0.032197	NM_001163783	DPYSL4	yes	yes
											NM_001075856	PWWP2B
											NM_001205846	GPR123
											NM_001076366	BNIP3
											NM_001075856	PWWP2B
CNV182	7	53568044	54192975	624932	BovineHD0700015415	BovineHD0700015668	16	512	0	0.030303			yes	yes
CNV183	21	2734021	3028689	294669	BovineHD2100000368	BovineHD2100000449	16	512	0	0.030303	NM_001102506	PCDHA13	no	yes
											NM_001103248	PCDHB11
											NM_001099368	PCDHGA2
											NM_001102513	PCDHGB4
											NM_001099705	PCDHGA8
											NM_001144086	SLC25A2
											NM_001046028	TAF7
CNV184	16	49250762	49670918	420157	BovineHD1600013690	BovineHD1600013773	14	514	0	0.0265152	NM_174771	TNNT2	yes	yes
											NM_001075219	LAD1
											NM_001303435	TNNI1
											NM_001083771	CSRP1
											NM_001083715	LMOD1
CNV185	20	55551218	55705916	154699	BovineHD2000015218	BovineHD2000015268	13	515	0	0.0246212			yes	yes
CNV186	27	2673	373745	371073	BovineHD2700000001	BovineHD2700000138	12	516	0	0.0227273	NM_001075941	CLN8	no	yes
											NM_001038140	MYOM2
CNV187	3	119817703	120122176	304474	BovineHD0300035025	ARS-BFGL-NGS-112959	0	517	11	0.0208333			yes	yes
CNV188	5	117592372	118359114	766743	BovineHD0500034154	BovineHD4100004174	11	517	0	0.0208333	NM_001105259	TTC38	yes	yes
											NM_001101890	GTSE1
											NM_001163188	TRMU
											NR_028029	TRMU
											NM_001102263	GRAMD4
											NM_001076520	TBC1D22A
											NR_031257	MIR2284H
											NR_107782	MIR2285O-5
CNV189	1	44652580	45109432	456853	BovineHD0100012734	BovineHD0100012884	9	519	0	0.0170455	NM_001206608	EFHB	no	yes
											NM_001076186	RAB5A
											NM_001101948	ZNF596
											NM_001081617	SGOL1
CNV190	25	25945	500773	474829	BovineHD2500000005	BovineHD2500000093	8	520	0	0.0151515	NM_001166612	SNRNP25	yes	yes
											NM_001083768	HBM
											NM_001077422	HBA
											NM_001077422	HBA
											NM_001080333	HBQ1
											NM_001075318	ITFG3
											NM_001076286	ARHGDIG
											NM_001098861	PDIA2
											NM_001077906	NME4
											NM_001078122	DECR2
											NM_001046617	POLR3K
											NM_001105400	RHBDF1
											NM_001206315	NPRL3
											NM_001080301	LUC7L
											NM_001075814	RGS11
											NM_001191398	AXIN1
											NM_001045996	MRPL28
											NM_001098907	TMEM8A
CNV191	13	53805982	54144094	338113	BovineHD1300015239	BovineHD1300015367	1	522	5	0.0113636	NM_001080911	SIRPB1	no	yes
											NM_001083701	LOC523427
											NM_001024479	PCMTD2
1Also reported in Ben Sassi N, González-Recio Ó, de Paz-del Río R, Rodríguez-Ramilo ST, Fernández AI. Associated effects of copy number variants on economically important traits in Spanish Holstein dairy cattle. J Dairy Sci. 2016; 99:6371-6380.
2Also reported in Xu L, Cole JB, Bickhart DM, Hou Y, Song J, VanRaden PM, et al. Genome wide CNV analysis reveals additional variants associated with milk production traits in Holsteins. BMC Genomics. 2014;15:683.

## Sheet: Table S3
Table S3 Gene ontology (GO) of genes that overlap with CNV
GO term	Ontology1	Description	Number in input list2	Number in BG/Ref3	P-value	FDR
GO:0032501	P	multicellular organismal process	62	180	2.4e-80	2.9e-77
GO:0032502	P	developmental process	61	203	7.9e-76	4.6e-73
GO:0007275	P	multicellular organismal development	52	115	2e-71	7.7e-69
GO:0048519	P	negative regulation of biological process	25	39	1.2e-36	3.5e-34
GO:0016043	P	cellular component organization	46	566	1.1e-32	2.5e-30
GO:0048523	P	negative regulation of cellular process	22	36	6e-32	1.2e-29
GO:0040007	P	growth	21	46	1.9e-28	3.2e-26
GO:0048522	P	positive regulation of cellular process	17	20	1.2e-26	1.8e-24
GO:0000003	P	reproduction	18	44	8.6e-24	1.1e-21
GO:0016265	P	death	21	91	3.2e-23	3.4e-21
GO:0008219	P	cell death	21	91	3.2e-23	3.4e-21
GO:0022414	P	reproductive process	17	44	3.5e-22	3.5e-20
GO:0012501	P	programmed cell death	20	87	4e-22	3.6e-20
GO:0003008	P	system process	17	47	8.9e-22	7.5e-20
GO:0032989	P	cellular component morphogenesis	14	18	1e-21	8e-20
GO:0006915	P	apoptosis	19	87	1.1e-20	7.9e-19
GO:0065008	P	regulation of biological quality	23	173	1.6e-20	1.1e-18
GO:0007010	P	cytoskeleton organization	18	86	2.3e-19	1.5e-17
GO:0042221	P	response to chemical stimulus	15	44	5.2e-19	3.2e-17
GO:0007267	P	cell-cell signaling	12	16	1.3e-18	7.4e-17
GO:0006996	P	organelle organization	30	459	1.8e-18	9.8e-17
GO:0050896	P	response to stimulus	31	504	2.2e-18	1.2e-16
GO:0048646	P	anatomical structure formation involved in morphogenesis	11	13	1.4e-17	7e-16
GO:0040008	P	regulation of growth	11	13	1.4e-17	7e-16
GO:0051179	P	localization	43	1279	3.8e-16	1.8e-14
GO:0050877	P	neurological system process	13	43	4.8e-16	2.2e-14
GO:0051641	P	cellular localization	20	213	2.9e-15	1.2e-13
GO:0033036	P	macromolecule localization	19	203	1.6e-14	6.7e-13
GO:0051128	P	regulation of cellular component organization	10	21	3.2e-14	1.3e-12
GO:0007155	P	cell adhesion	20	254	6.4e-14	2.4e-12
GO:0022610	P	biological adhesion	20	254	6.4e-14	2.4e-12
GO:0016044	P	cellular membrane organization	10	26	1.8e-13	6.6e-12
GO:0006810	P	transport	38	1263	1e-12	3.6e-11
GO:0051234	P	establishment of localization	38	1263	1e-12	3.6e-11
GO:0050793	P	regulation of developmental process	12	69	2.1e-12	6.8e-11
GO:0006950	P	response to stress	19	275	2.5e-12	8e-11
GO:0042592	P	homeostatic process	14	116	2.5e-12	8e-11
GO:0051649	P	establishment of localization in cell	17	206	2.8e-12	8.7e-11
GO:0030036	P	actin cytoskeleton organization	10	38	4.3e-12	1.2e-10
GO:0030029	P	actin filament-based process	10	38	4.3e-12	1.2e-10
GO:0043067	P	regulation of programmed cell death	11	57	6.5e-12	1.7e-10
GO:0042981	P	regulation of apoptosis	11	57	6.5e-12	1.7e-10
GO:0010941	P	regulation of cell death	11	57	6.5e-12	1.7e-10
GO:0007268	P	synaptic transmission	7	7	6.3e-12	1.7e-10
GO:0032879	P	regulation of localization	7	8	1.2e-11	3.1e-10
GO:0009987	P	cellular process	100	7853	1.4e-11	3.5e-10
GO:0007276	P	gamete generation	8	17	1.4e-11	3.5e-10
GO:0007049	P	cell cycle	11	66	2.7e-11	6.5e-10
GO:0006897	P	endocytosis	7	10	3.5e-11	8.2e-10
GO:0010324	P	membrane invagination	7	10	3.5e-11	8.2e-10
GO:0009893	P	positive regulation of metabolic process	7	11	5.7e-11	1.3e-09
GO:0019953	P	sexual reproduction	8	25	1.7e-10	3.9e-09
GO:0002376	P	immune system process	15	213	4.7e-10	1e-08
GO:0090066	P	regulation of anatomical structure size	8	30	5.9e-10	1.3e-08
GO:0007517	P	muscle organ development	6	8	7.1e-10	1.5e-08
GO:0032787	P	monocarboxylic acid metabolic process	9	48	7.3e-10	1.5e-08
GO:0043068	P	positive regulation of programmed cell death	6	9	1.2e-09	2.3e-08
GO:0010942	P	positive regulation of cell death	6	9	1.2e-09	2.3e-08
GO:0043065	P	positive regulation of apoptosis	6	9	1.2e-09	2.3e-08
GO:0010604	P	positive regulation of macromolecule metabolic process	6	11	2.9e-09	5.5e-08
GO:0031325	P	positive regulation of cellular metabolic process	6	11	2.9e-09	5.5e-08
GO:0046907	P	intracellular transport	13	182	6.2e-09	1.2e-07
GO:0009628	P	response to abiotic stimulus	6	13	6.2e-09	1.2e-07
GO:0010033	P	response to organic substance	5	5	7.9e-09	1.4e-07
GO:0032535	P	regulation of cellular component size	7	27	8.7e-09	1.6e-07
GO:0022403	P	cell cycle phase	7	28	1.1e-08	1.9e-07
GO:0007167	P	enzyme linked receptor protein signaling pathway	6	15	1.2e-08	2.1e-07
GO:0009605	P	response to external stimulus	8	48	1.5e-08	2.6e-07
GO:0008104	P	protein localization	13	199	1.7e-08	2.9e-07
GO:0007626	P	locomotory behavior	5	7	2.4e-08	4e-07
GO:0031032	P	actomyosin structure organization	5	7	2.4e-08	4e-07
GO:0065007	P	biological regulation	64	4250	2.6e-08	4.2e-07
GO:0044093	P	positive regulation of molecular function	6	18	3e-08	4.8e-07
GO:0016192	P	vesicle-mediated transport	10	108	3.9e-08	6.1e-07
GO:0051726	P	regulation of cell cycle	5	8	3.9e-08	6.1e-07
GO:0051094	P	positive regulation of developmental process	5	9	6.1e-08	9.4e-07
GO:0008361	P	regulation of cell size	6	21	6.5e-08	9.8e-07
GO:0045184	P	establishment of protein localization	12	189	8.3e-08	1.2e-06
GO:0015031	P	protein transport	12	189	8.3e-08	1.2e-06
GO:0065009	P	regulation of molecular function	9	88	8.8e-08	1.3e-06
GO:0010605	P	negative regulation of macromolecule metabolic process	6	23	1e-07	1.5e-06
GO:0022402	P	cell cycle process	7	41	1.1e-07	1.5e-06
GO:0044237	P	cellular metabolic process	58	3786	1.2e-07	1.7e-06
GO:0046903	P	secretion	6	24	1.3e-07	1.7e-06
GO:0032940	P	secretion by cell	6	24	1.3e-07	1.7e-06
GO:0000278	P	mitotic cell cycle	6	24	1.3e-07	1.7e-06
GO:0010927	P	cellular component assembly involved in morphogenesis	5	12	1.8e-07	2.5e-06
GO:0009892	P	negative regulation of metabolic process	6	26	1.9e-07	2.5e-06
GO:0000279	P	M phase	6	27	2.3e-07	3.1e-06
GO:0010629	P	negative regulation of gene expression	5	13	2.5e-07	3.3e-06
GO:0070647	P	protein modification by small protein conjugation or removal	5	14	3.4e-07	4.3e-06
GO:0032446	P	protein modification by small protein conjugation	5	14	3.4e-07	4.3e-06
GO:0051716	P	cellular response to stimulus	8	79	5.1e-07	6.4e-06
GO:0018193	P	peptidyl-amino acid modification	5	16	5.9e-07	7.4e-06
GO:0044238	P	primary metabolic process	62	4390	6.5e-07	8e-06
GO:0006629	P	lipid metabolic process	12	232	6.8e-07	8.2e-06
GO:0000226	P	microtubule cytoskeleton organization	5	18	9.7e-07	1.2e-05
GO:0043085	P	positive regulation of catalytic activity	5	18	9.7e-07	1.2e-05
GO:0050789	P	regulation of biological process	59	4144	1.2e-06	1.4e-05
GO:0016049	P	cell growth	5	21	1.9e-06	2.2e-05
GO:0009966	P	regulation of signal transduction	11	215	2.2e-06	2.6e-05
GO:0010646	P	regulation of cell communication	11	215	2.2e-06	2.6e-05
GO:0048878	P	chemical homeostasis	7	68	2.4e-06	2.8e-05
GO:0044248	P	cellular catabolic process	11	218	2.5e-06	2.9e-05
GO:0044255	P	cellular lipid metabolic process	9	136	2.7e-06	3e-05
GO:0051246	P	regulation of protein metabolic process	7	70	2.9e-06	3.2e-05
GO:0019725	P	cellular homeostasis	8	102	3e-06	3.3e-05
GO:0043436	P	oxoacid metabolic process	10	179	3.1e-06	3.3e-05
GO:0019752	P	carboxylic acid metabolic process	10	179	3.1e-06	3.3e-05
GO:0006082	P	organic acid metabolic process	10	179	3.1e-06	3.3e-05
GO:0042180	P	cellular ketone metabolic process	10	182	3.6e-06	3.8e-05
GO:0007242	P	intracellular signaling cascade	17	557	3.8e-06	3.9e-05
GO:0031324	P	negative regulation of cellular metabolic process	5	25	3.9e-06	4e-05
GO:0070727	P	cellular macromolecule localization	9	154	7.1e-06	7.2e-05
GO:0055082	P	cellular chemical homeostasis	6	54	8.8e-06	8.8e-05
GO:0006873	P	cellular ion homeostasis	6	54	8.8e-06	8.8e-05
GO:0022607	P	cellular component assembly	13	355	9e-06	9e-05
GO:0050790	P	regulation of catalytic activity	7	86	1e-05	0.0001
GO:0006955	P	immune response	10	209	1.2e-05	0.00011
GO:0016337	P	cell-cell adhesion	8	124	1.2e-05	0.00011
GO:0051169	P	nuclear transport	5	33	1.3e-05	0.00013
GO:0006913	P	nucleocytoplasmic transport	5	33	1.3e-05	0.00013
GO:0008610	P	lipid biosynthetic process	6	60	1.5e-05	0.00015
GO:0044085	P	cellular component biogenesis	13	377	1.7e-05	0.00016
GO:0006631	P	fatty acid metabolic process	5	35	1.7e-05	0.00016
GO:0019222	P	regulation of metabolic process	25	1216	1.7e-05	0.00016
GO:0008152	P	metabolic process	65	5163	1.9e-05	0.00018
GO:0050890	P	cognition	5	36	1.9e-05	0.00018
GO:0070271	P	protein complex biogenesis	6	63	2e-05	0.00018
GO:0006461	P	protein complex assembly	6	63	2e-05	0.00018
GO:0006807	P	nitrogen compound metabolic process	33	1927	2.5e-05	0.00023
GO:0050801	P	ion homeostasis	6	68	3e-05	0.00026
GO:0080090	P	regulation of primary metabolic process	24	1181	3.1e-05	0.00028
GO:0060255	P	regulation of macromolecule metabolic process	24	1185	3.3e-05	0.00029
GO:0033554	P	cellular response to stress	6	74	4.6e-05	0.0004
GO:0006605	P	protein targeting	5	44	4.6e-05	0.0004
GO:0006886	P	intracellular protein transport	8	152	4.7e-05	0.0004
GO:0034613	P	cellular protein localization	8	154	5.2e-05	0.00044
GO:0043170	P	macromolecule metabolic process	50	3735	8.6e-05	0.00072
GO:0006139	P	nucleobase, nucleoside, nucleotide and nucleic acid metabolic process	30	1781	9e-05	0.00075
GO:0051186	P	cofactor metabolic process	5	53	0.0001	0.00087
GO:0007017	P	microtubule-based process	7	136	0.00016	0.0013
GO:0006952	P	defense response	7	141	0.0002	0.0016
GO:0043412	P	macromolecule modification	18	888	0.00036	0.0029
GO:0031323	P	regulation of cellular metabolic process	21	1162	0.00051	0.0041
GO:0043933	P	macromolecular complex subunit organization	10	344	0.00061	0.0049
GO:0050794	P	regulation of cellular process	50	4077	0.0008	0.0064
GO:0019538	P	protein metabolic process	31	2147	0.001	0.0079
GO:0044260	P	cellular macromolecule metabolic process	41	3179	0.0012	0.0092
GO:0006066	P	alcohol metabolic process	5	98	0.0015	0.012
GO:0010467	P	gene expression	27	1831	0.0017	0.013
GO:0006464	P	protein modification process	16	865	0.002	0.015
GO:0044249	P	cellular biosynthetic process	30	2165	0.0023	0.018
GO:0007156	P	homophilic cell adhesion	5	115	0.0029	0.022
GO:0009058	P	biosynthetic process	30	2236	0.0038	0.029
GO:0031326	P	regulation of cellular biosynthetic process	18	1117	0.0045	0.034
GO:0009889	P	regulation of biosynthetic process	18	1118	0.0046	0.034
GO:0006753	P	nucleoside phosphate metabolic process	6	186	0.0047	0.035
GO:0009117	P	nucleotide metabolic process	6	186	0.0047	0.035
GO:0006164	P	purine nucleotide biosynthetic process	5	132	0.0051	0.038
GO:0006163	P	purine nucleotide metabolic process	5	133	0.0053	0.039
GO:0043687	P	post-translational protein modification	13	708	0.0056	0.041
GO:0046483	P	heterocycle metabolic process	6	200	0.0066	0.048
GO:0005515	F	protein binding	72	1881	3.2e-33	8e-31
GO:0005488	F	binding	97	7365	7.6e-12	9.6e-10
GO:0008134	F	transcription factor binding	5	16	5.9e-07	4.5e-05
GO:0043167	F	ion binding	38	2052	7.1e-07	4.5e-05
GO:0004842	F	ubiquitin-protein ligase activity	5	18	9.7e-07	4.9e-05
GO:0043169	F	cation binding	37	2052	2e-06	7.2e-05
GO:0046872	F	metal ion binding	37	2046	1.9e-06	7.2e-05
GO:0005509	F	calcium ion binding	11	229	4e-06	0.00013
GO:0008092	F	cytoskeletal protein binding	8	128	1.5e-05	0.00041
GO:0019787	F	small conjugating protein ligase activity	6	62	1.8e-05	0.00046
GO:0046983	F	protein dimerization activity	6	69	3.2e-05	0.00073
GO:0016881	F	acid-amino acid ligase activity	6	110	0.00036	0.0076
GO:0016879	F	ligase activity, forming carbon-nitrogen bonds	6	139	0.0012	0.023
GO:0016874	F	ligase activity	7	201	0.0015	0.028
GO:0016740	F	transferase activity	21	1319	0.0025	0.041
GO:0005737	C	cytoplasm	76	1170	1.6e-51	4.4e-49
GO:0044444	C	cytoplasmic part	59	921	1.4e-37	1.8e-35
GO:0044424	C	intracellular part	88	3053	4.2e-34	3.8e-32
GO:0005886	C	plasma membrane	33	275	4.5e-28	3e-26
GO:0043231	C	intracellular membrane-bounded organelle	65	1897	1.8e-26	8e-25
GO:0043227	C	membrane-bounded organelle	65	1897	1.8e-26	8e-25
GO:0043229	C	intracellular organelle	72	2644	4.9e-24	1.7e-22
GO:0043226	C	organelle	72	2644	4.9e-24	1.7e-22
GO:0005622	C	intracellular	89	4266	7.6e-24	2.3e-22
GO:0044422	C	organelle part	44	876	4.9e-23	1.2e-21
GO:0044446	C	intracellular organelle part	44	876	4.9e-23	1.2e-21
GO:0005829	C	cytosol	17	50	2.1e-21	4.8e-20
GO:0044421	C	extracellular region part	21	129	1.9e-20	4e-19
GO:0031974	C	membrane-enclosed lumen	17	63	5.9e-20	1.1e-18
GO:0044459	C	plasma membrane part	26	271	7.2e-20	1.3e-18
GO:0043233	C	organelle lumen	16	54	2.2e-19	3.4e-18
GO:0070013	C	intracellular organelle lumen	16	54	2.2e-19	3.4e-18
GO:0044464	C	cell part	110	8113	1.2e-17	1.7e-16
GO:0005623	C	cell	110	8113	1.2e-17	1.7e-16
GO:0043234	C	protein complex	32	824	1.5e-13	2.1e-12
GO:0044428	C	nuclear part	15	117	1.7e-13	2.2e-12
GO:0005576	C	extracellular region	26	565	1.2e-12	1.4e-11
GO:0031981	C	nuclear lumen	11	48	1.3e-12	1.5e-11
GO:0031090	C	organelle membrane	17	206	2.8e-12	3.2e-11
GO:0005739	C	mitochondrion	14	141	2.7e-11	3e-10
GO:0005794	C	Golgi apparatus	12	89	3e-11	3.1e-10
GO:0031226	C	intrinsic to plasma membrane	13	123	7.1e-11	6.9e-10
GO:0005887	C	integral to plasma membrane	13	123	7.1e-11	6.9e-10
GO:0032991	C	macromolecular complex	38	1502	1.6e-10	1.5e-09
GO:0044425	C	membrane part	53	2945	2.7e-09	2.4e-08
GO:0005856	C	cytoskeleton	16	301	5.7e-09	4.9e-08
GO:0031982	C	vesicle	8	45	9.7e-09	7.9e-08
GO:0031410	C	cytoplasmic vesicle	8	45	9.7e-09	7.9e-08
GO:0005654	C	nucleoplasm	8	47	1.3e-08	1e-07
GO:0005634	C	nucleus	35	1535	1.6e-08	1.2e-07
GO:0012505	C	endomembrane system	11	137	3.2e-08	2.4e-07
GO:0016020	C	membrane	63	4246	6.8e-08	5e-07
GO:0044429	C	mitochondrial part	10	117	8e-08	5.6e-07
GO:0016023	C	cytoplasmic membrane-bounded vesicle	7	45	1.9e-07	1.3e-06
GO:0031988	C	membrane-bounded vesicle	7	45	1.9e-07	1.3e-06
GO:0044431	C	Golgi apparatus part	8	69	2e-07	1.3e-06
GO:0005783	C	endoplasmic reticulum	8	84	7.8e-07	5e-06
GO:0044430	C	cytoskeletal part	11	217	2.4e-06	1.5e-05
GO:0043228	C	non-membrane-bounded organelle	24	1056	5.1e-06	3e-05
GO:0043232	C	intracellular non-membrane-bounded organelle	24	1056	5.1e-06	3e-05
GO:0031967	C	organelle envelope	9	148	5.2e-06	3e-05
GO:0031975	C	envelope	9	150	5.8e-06	3.3e-05
GO:0030054	C	cell junction	6	50	5.8e-06	3.3e-05
GO:0000139	C	Golgi membrane	6	58	1.3e-05	7e-05
GO:0031966	C	mitochondrial membrane	7	94	1.8e-05	9.6e-05
GO:0031224	C	intrinsic to membrane	41	2655	2.2e-05	0.00012
GO:0005740	C	mitochondrial envelope	7	112	5.1e-05	0.00027
GO:0019866	C	organelle inner membrane	6	76	5.3e-05	0.00027
GO:0044451	C	nucleoplasm part	5	47	6.2e-05	0.00031
GO:0015630	C	microtubule cytoskeleton	6	80	6.9e-05	0.00034
GO:0016021	C	integral to membrane	39	2626	9.1e-05	0.00044
GO:0005743	C	mitochondrial inner membrane	5	76	0.00051	0.0024
1P = Biological process; F = Molecular function; C = Cellular component.
2The number of genes in the dataset associated with the specified GO term.
3The number of genes in the database related to the specified GO term.

## Sheet: Table S4
Table S4 CNV-based GWAS results for the 10 phenotypes of interest among Holstein cattle1,2
CNV	Chromosome	Start	End	CCR	DPR	HCR	NM	PL	FatPct	ProPct	DMI	RFI	SCS	Overlapped_Ensembl_gene_ID	Overlapped gene symbol	Overlapped QTL ID	Overlapped QTL name	Supporting evidence of CNV
CNV147	1	14966651	14975016	0.0449661	0.13594	0.68653	0.881737	0.82421	0.825924	0.927323	0.306512	0.390633	0.873232	ENSBTAG00000003301	NCAM2			Scholz et al. (2016) Eur J Med Genet. 59(10):493-498
CNV11	1	77109468	77125885	0.013554	0.0386951	0.759635	0.891814	0.842012	0.938176	0.842665	1	0.585452	0.902118			QTL_ID=22770	Body_weight_(yearling)
CNV54	1	93730576	93819471	0.670566	0.544173	0.933243	0.241805	0.0327036	0.811073	0.360452	0.755054	0.965181	0.188507			QTL_ID=22770	Body_weight_(yearling)
CNV84	1	143922352	143945292	0.140962	0.681615	0.265213	0.022349	0.0774934	0.926896	0.202323	0.775028	0.035719	0.609491
CNV48	2	4347051	4354803	0.00404658	0.0500414	0.664495	0.471123	0.0204194	0.457761	0.348954	0.347721	0.906691	0.219167
CNV32	3	14876353	14882132	0.139669	0.0371027	0.736645	0.70153	0.132305	0.483703	0.144954	0.156051	0.025918	0.92643	ENSBTAG00000046885	RXFP4			Fichera et al. (2014) Mol Cytogenet. 7:90
CNV115	3	81441131	81443516	0.860863	0.620746	0.969999	0.0277817	0.109329	0.64423	0.151276	0.575461	0.0786619	0.932073			QTL_ID=19710	Lignoceric_acid_content
																QTL_ID=19776	Lignoceric_acid_content
CNV21	3	111765874	111768158	0.851215	0.638727	0.533081	0.0383049	0.349302	0.885433	0.830236	0.653429	0.380873	0.928696
CNV20	4	69878564	69884582	0.295011	0.0779589	0.957001	0.00149774	0.00175769	0.711598	0.201767	1	0.433112	0.0878977			QTL_ID=30492	Calf_size_(maternal)
CNV1	4	108225979	108252635	0.0961015	0.0741944	0.828192	0.183209	0.00449197	0.809478	0.67257	0.00119594	8.75217e-14	0.923475		LOC787786
CNV43	5	9756491	9757695	0.0470742	0.163668	0.0725001	0.00862043	0.00750569	0.693752	0.3012	0.440212	0.00274347	0.888043			QTL_ID=24043	Infectious_bovine_keratoconjunctivitis_susceptibility
																QTL_ID=31179	Cold_tolerance
																QTL_ID=24589	Calving_ease_(maternal)
																QTL_ID=15808	Male_Fertility
																QTL_ID=15393	Gestation_length
																QTL_ID=15394	Gestation_length
																QTL_ID=15395	Gestation_length
																QTL_ID=15396	Gestation_length
																QTL_ID=15397	Gestation_length
																QTL_ID=15398	Gestation_length
																QTL_ID=15399	Gestation_length
																QTL_ID=15400	Gestation_length
																QTL_ID=15401	Gestation_length
																QTL_ID=15402	Gestation_length
																QTL_ID=15403	Gestation_length
																QTL_ID=15404	Gestation_length
																QTL_ID=15405	Gestation_length
																QTL_ID=15406	Gestation_length
																QTL_ID=15407	Gestation_length
																QTL_ID=15408	Gestation_length
																QTL_ID=15409	Gestation_length
																QTL_ID=15410	Gestation_length
																QTL_ID=15411	Gestation_length
																QTL_ID=15412	Gestation_length
																QTL_ID=15413	Gestation_length
																QTL_ID=15414	Gestation_length
																QTL_ID=15415	Gestation_length
																QTL_ID=15416	Gestation_length
																QTL_ID=15762	Milk_alpha-lactalbumin_percentage
																QTL_ID=15294	Retained_placenta_(DYD)
																QTL_ID=15417	Gestation_length
																QTL_ID=15418	Gestation_length
																QTL_ID=15763	Milk_protein_percentage
CNV121	5	117281795	117497778	0.0391207	0.0368344	0.95584	0.0272277	0.0109285	0.738045	0.52968	0.956812	0.869196	0.215511
CNV45	5	117524110	117586036	0.563291	0.407312	0.909711	0.000351712	0.00184609	0.0849822	0.182957	0.788517	0.938343	0.867549
CNV33	6	60863513	60865243	0.0669392	0.0416855	0.983071	0.754151	0.0421136	0.834564	0.160557	0.155256	0.0525427	0.88734	ENSBTAG00000013451	RHOH	QTL_ID=20763	Shear_force	Malhotra et al. (2013) Cancer Biol Ther. 14:840-852.
																QTL_ID=20764	Shear_force
CNV143	6	86136385	86145631	0.250125	0.0434407	0.95736	0.493184	0.0215122	0.819178	0.833316	0.998797	0.454616	0.924765			QTL_ID=22635	Body_condition_score
																QTL_ID=20763	Shear_force
																QTL_ID=22665	Milk_yield_(ECM)
																QTL_ID=23226	Dry_matter_intake
																QTL_ID=22753	Milking_speed
																QTL_ID=22754	Milking_speed
																QTL_ID=22666	Milk_yield_(ECM)
																QTL_ID=20764	Shear_force
CNV18	6	92726464	92741963	0.0617307	0.122961	0.837719	0.505737	0.0565808	0.525336	0.00529402	0.991115	0.505294	0.232552	ENSBTAG00000010954	ART3	QTL_ID=20763	Shear_force	Ganesamoorthy et al. (2013) BJOG 120:594-606.
																QTL_ID=20764	Shear_force
CNV52	7	31290398	31302349	0.845891	0.899955	0.83322	0.704591	0.979854	0.0474809	0.418243	0.845837	0.906769	0.910154			QTL_ID=31181	Cold_tolerance
																QTL_ID=30612	Scrotal_circumference
CNV66	7	42745346	42788788	0.861732	0.395725	0.456648	0.0292619	0.0790968	0.815341	0.490474	0.439453	0.0274037	0.617279	ENSBTAG00000046318	LOC787816	QTL_ID=31181	Cold_tolerance	Durán Aguilar et al. (2016) J Anim Breed Genet. 2016 Aug 30. doi: 10.1111/jbg.12238.
														ENSBTAG00000007557	OR2AK2	QTL_ID=22829	Average_Daily_Gain
CNV62	7	43998948	44015221	0.845396	0.968653	0.953414	0.0180163	0.00719549	0.923598	0.84005	0.656244	0.661483	0.652255	ENSBTAG00000023507		QTL_ID=31181	Cold_tolerance
CNV61	7	44437375	44444959	0.550566	0.579896	0.692485	0.0758013	0.0219919	0.799945	0.490133	0.474559	0.580083	0.658957			QTL_ID=31181	Cold_tolerance
CNV50	7	99113453	99116654	0.0370636	0.041722	0.959023	0.0592567	0.0116156	0.791667	0.447944	1	0.694388	0.647599			QTL_ID=15179	Birth_index
																QTL_ID=15180	Calf_size_(direct)
																QTL_ID=15181	Calf_size_(direct)
CNV78	7	106270192	106295135	0.0377696	0.25695	0.1051	0.501226	0.209855	0.782712	0.205033	0.751154	0.90162	0.656383
CNV31	8	44934828	44944671	0.0409198	0.153394	0.351507	0.351837	0.0789509	0.526632	0.98849	0.344248	0.0201171	0.784904		LOC101909075
CNV167	8	77675650	77687415	0.089688	0.0467235	0.922696	0.373145	0.243508	0.656781	0.663942	1	0.584888	0.218381
CNV55	8	92026556	92036365	0.590864	0.613097	0.949905	0.0332422	0.00795011	0.834842	0.83591	0.824078	0.942069	0.0690846
CNV73	9	5610931	5619077	0.0611765	0.0359889	0.987583	0.0581444	4.5175e-05	0.928568	0.617405	0.158513	0.733851	0.200228
CNV80	9	5972581	5981648	0.0707755	0.334496	0.789366	0.0293946	0.0116343	0.695178	0.358838	0.527053	0.700509	0.902263
CNV15	10	23180741	23413050	0.0665444	0.171632	0.741023	0.0322906	0.209236	0.48105	0.207265	0.994408	0.78752	0.758416	ENSBTAG00000000432	TRAC	QTL_ID=30515	Calf_size_(direct)
														ENSBTAG00000048064	Uncharacterized protein
														ENSBTAG00000036202	Uncharacterized protein
														ENSBTAG00000038565	LOC786717
														ENSBTAG00000047312	Uncharacterized protein
														ENSBTAG00000047091	Uncharacterized protein
CNV38	11	93188055	93190178	0.906459	0.908874	0.858008	0.700544	0.842268	0.809829	0.143307	0.632135	0.0391392	0.706419			QTL_ID=31760	Stearic_acid_content
CNV137	12	936045	944850	0.0298175	0.0332833	0.873213	0.000702891	0.0038189	0.172341	0.258943	0.381353	0.307918	0.775195
CNV118	12	72511101	72742881	0.791717	0.987278	0.991388	0.858894	0.983646	0.9382	0.975073	0.861529	0.732156	0.00589624	ENSBTAG00000047181
CNV49	12	72748544	72882991	0.846587	0.947201	0.913625	0.499713	0.569542	0.802236	0.928591	0.822535	0.939426	0.0039678
CNV120	14	44862013	44868983	0.59843	0.524391	0.928784	0.830912	0.859581	0.773867	0.869186	0.339766	0.00248226	0.91896			QTL_ID=25485	Subcutaneous_fat
CNV58	14	51558631	51564256	0.0612466	0.0442275	0.942312	0.872849	0.536289	0.572972	0.435968	1	0.454853	0.884144			QTL_ID=18876	Milk_protein_percentage_(EBV)
																QTL_ID=18869	Milk_fat_percentage_(EBV)
																QTL_ID=18870	Milk_protein_percentage_(EBV)
																QTL_ID=18860	Milk_protein_percentage_(EBV)
																QTL_ID=18883	Milk_fat_percentage_(EBV)
																QTL_ID=18884	Milk_protein_percentage_(EBV)
																QTL_ID=18859	Milk_protein_percentage_(EBV)
																QTL_ID=18877	Milk_fat_percentage_(EBV)
																QTL_ID=19019	Clinical_mastitis_(DYD)
																QTL_ID=18857	Milk_fat_percentage_(EBV)
																QTL_ID=18839	Milk_fat_percentage_(EBV)
																QTL_ID=18845	Milk_fat_percentage_(EBV)
																QTL_ID=18862	Milk_fat_percentage_(EBV)
																QTL_ID=18880	Milk_protein_yield_(EBV)
																QTL_ID=18881	Milk_fat_percentage_(EBV)
																QTL_ID=18864	Milk_protein_yield_(EBV)
																QTL_ID=18863	Milk_protein_yield_(EBV)
																QTL_ID=18842	Milk_protein_yield_(EBV)
																QTL_ID=18865	Milk_yield_(EBV)
																QTL_ID=18843	Milk_yield_(EBV)
																QTL_ID=18844	Milk_protein_yield_(EBV)
																QTL_ID=18854	Milk_yield_(EBV)
																QTL_ID=18878	Milk_fat_yield_(EBV)
																QTL_ID=18848	Milk_yield_(EBV)
																QTL_ID=18849	Milk_protein_yield_(EBV)
																QTL_ID=18866	Milk_yield_(EBV)
																QTL_ID=18850	Milk_yield_(EBV)
																QTL_ID=18851	Milk_fat_yield_(EBV)
																QTL_ID=18852	Milk_protein_yield_(EBV)
																QTL_ID=18846	Milk_yield_(EBV)
																QTL_ID=18847	Milk_protein_yield_(EBV)
																QTL_ID=18853	Milk_yield_(EBV)
																QTL_ID=18855	Milk_yield_(EBV)
																QTL_ID=18879	Milk_yield_(EBV)
																QTL_ID=18867	Milk_yield_(EBV)
																QTL_ID=18856	Milk_yield_(EBV)
																QTL_ID=18868	Milk_yield_(EBV)
																QTL_ID=18882	Milk_yield_(EBV)
																QTL_ID=19020	Clinical_mastitis_(DYD)
																QTL_ID=19021	Clinical_mastitis_(DYD)
																QTL_ID=19022	Clinical_mastitis_(DYD)
																QTL_ID=18858	Milk_protein_yield_(EBV)
																QTL_ID=18861	Milk_protein_yield_(EBV)
																QTL_ID=18840	Milk_protein_yield_(EBV)
																QTL_ID=18871	Milk_protein_yield_(EBV)
																QTL_ID=18841	Milk_protein_yield_(EBV)
																QTL_ID=18873	Milk_protein_yield_(EBV)
																QTL_ID=18872	Milk_protein_yield_(EBV)
																QTL_ID=18875	Milk_protein_yield_(EBV)
																QTL_ID=18874	Milk_protein_yield_(EBV)
CNV74	14	57557041	57560816	0.733197	0.0963923	0.680179	0.0196905	0.0778037	0.481102	0.0902352	0.987824	0.308705	0.887237
CNV46	15	31849952	31862656	0.12599	0.335292	0.00836638	0.583567	0.758817	0.646839	0.536123	0.776235	0.630326	0.216198			QTL_ID=30697	Luteinizing_hormone_level
																QTL_ID=20794	Shear_force
CNV23	15	69961170	69977298	0.0443593	0.041552	0.687531	0.0567061	0.0344288	0.00314929	0.138007	0.314356	0.420251	0.921637			QTL_ID=22798	Average_Daily_Gain
																QTL_ID=22892	First_service_conception
CNV146	15	81030080	81079571	0.0820582	0.0363265	0.663252	0.201545	0.0589938	0.372954	0.138617	0.637491	0.91037	0.994049	ENSBTAG00000040330	OR5M11	QTL_ID=24038	Infectious_bovine_keratoconjunctivitis_ susceptibility	Swaminathan et al. (2012) Curr Alzheimer Res. 9:801-814.
														ENSBTAG00000039182	OR5M3	QTL_ID=30531	Stillbirth_(maternal)
CNV131	15	84038466	84046192	0.0380669	0.127437	0.884393	0.506955	0.721926	0.996511	0.236433	0.79871	0.662496	0.832767	ENSBTAG00000002071
CNV151	16	70814352	71164512	0.0386751	0.130411	0.345494	0.394244	0.42725	0.930768	0.911771	0.958434	0.729942	0.635824	ENSBTAG00000013726	RNPEP			Durán Aguilar et al. (2016) J Anim Breed Genet. 2016 Aug 30. doi: 10.1111/jbg.12238.
														ENSBTAG00000013166	SMYD2
														ENSBTAG00000008756	ELF3
														ENSBTAG00000014992	GPR37L1
														ENSBTAG00000004789	LGR6
														ENSBTAG00000011772	PPP1R12B
														ENSBTAG00000003016	PTPN7
														ENSBTAG00000047648	SYT2
														ENSBTAG00000004790	UBE2T
														ENSBTAG00000047073	Uncharacterized protein
CNV28	16	78028784	78035505	0.848286	0.646975	0.939127	0.592195	0.175729	0.430838	0.985818	0.966965	0.0366686	0.762904	ENSBTAG00000002291	ZBTB41
CNV25	16	79851676	79853884	0.215448	0.540889	0.736277	0.9016	0.76205	0.0814864	0.42505	0.280195	0.0235901	0.487831
CNV7	17	50556610	50591475	0.5914	0.879099	0.967497	0.0833899	0.096245	0.661641	0.181078	0.317799	0.577371	0.00509987			QTL_ID=31785	Trans-16-C18:1_fatty_acid_content
																QTL_ID=19024	Clinical_mastitis_(DYD)
																QTL_ID=20805	Shear_force
																QTL_ID=19036	Somatic_cell_score_(DYD)
																QTL_ID=19037	Somatic_cell_score_(DYD)
CNV65	18	61674257	61918012	0.554054	0.931974	0.0492287	0.879707	0.899688	0.861559	0.976741	0.482778	0.908217	0.888849	ENSBTAG00000002290		QTL_ID=30536	Birth_index
														ENSBTAG00000009364		QTL_ID=30543	Stillbirth_(direct)
														ENSBTAG00000013345
														ENSBTAG00000015987
CNV22	19	5911900	5915322	0.910372	0.768105	0.914563	0.587082	0.851939	0.39995	0.176223	0.821517	0.394646	0.0076103
CNV177	19	11851044	12046246	0.0435507	0.120167	0.75034	0.505955	0.0955308	0.937308	0.683803	0.649167	0.763369	0.544443	ENSBTAG00000014278	TBX2	QTL_ID=30548	Calf_size_(direct)	Peterson et al. (2014) Am J Med Genet. 164:364-369.
														ENSBTAG00000009968	TBX4
CNV34	21	34152320	34158967	0.399713	0.789697	0.340278	0.887653	0.535053	0.34175	0.00479361	0.858235	0.802111	0.992989	ENSBTAG00000017267	COX5A	QTL_ID=20812	Shear_force	Cukier et al. (2011) Am J Med Genet. 156:493-501.
CNV29	22	18391935	18394804	0.0427332	0.0366878	0.719398	0.448543	0.0799939	0.250338	0.237833	0.742645	0.965469	0.988889			QTL_ID=20639	Bovine_tuberculosis_susceptibility
																QTL_ID=20638	Bovine_tuberculosis_susceptibility
																QTL_ID=20640	Bovine_tuberculosis_susceptibility
CNV103	23	28828468	28849820	0.0889881	0.214453	0.286703	0.882761	0.852514	0.00409206	0.0540947	0.8769	0.793487	0.762594	ENSBTAG00000025398		QTL_ID=24556	Body_weight_(birth)
																QTL_ID=21025	Average_daily_feed_intake
																QTL_ID=21091	Residual_feed_intake
																QTL_ID=21092	Residual_feed_intake
																QTL_ID=21026	Average_daily_feed_intake
																QTL_ID=20970	Average_Daily_Gain
																QTL_ID=20971	Average_Daily_Gain
CNV87	25	3523388	3536406	0.0481203	0.130945	0.700681	0.516153	0.153588	0.400597	0.435062	0.636723	0.370244	0.910903	ENSBTAG00000046339	VASN
														ENSBTAG00000009201	CORO7
CNV94	25	5629430	5631767	0.908712	0.860221	0.763759	0.0286914	0.034017	0.928244	0.836296	0.834517	0.584452	0.915601
CNV100	25	18293604	18302538	0.689761	0.398924	0.347928	0.0473625	0.126105	0.573764	0.415845	0.84607	0.190139	0.982881	ENSBTAG00000019423		QTL_ID=15216	Calving_index
																QTL_ID=15217	Calf_size_(direct)
																QTL_ID=15218	Calf_size_(maternal)
																QTL_ID=20641	Iron_content
CNV129	25	40420367	40423355	0.036834	0.109329	0.935885	0.87861	0.227639	0.668801	0.370065	0.760911	0.467295	0.560911			QTL_ID=20641	Iron_content
CNV150	26	25719640	26013587	0.039172	0.159947	0.327791	0.544897	0.81068	0.931051	0.834851	0.997668	0.924457	0.667585	ENSBTAG00000010522	Uncharacterized protein	QTL_ID=20823	Shear_force	Kim et al. (2012) Basic Clin Pharmacol Toxicol. 111:317-324.
														ENSBTAG00000023832	ADAM8	QTL_ID=20824	Shear_force
														ENSBTAG00000000791	CALY
														ENSBTAG00000017710	ECHS1
														ENSBTAG00000005715	FUOM
														ENSBTAG00000018321	PAOX
														ENSBTAG00000013717	PRAP1
														ENSBTAG00000047474	SPRN
														ENSBTAG00000006395	TUBGCP2
														ENSBTAG00000024999	UTF1
														ENSBTAG00000046499	Uncharacterized protein
														ENSBTAG00000012416	ZNF511
														ENSBTAG00000046727	LOC104972581
CNV111	27	9825761	9840680	0.69316	0.616729	0.941216	0.342003	0.167834	0.430972	0.00122562	0.429657	0.86517	0.923205			QTL_ID=15282	Non-return_rate_(direct)
																QTL_ID=15285	Non-return_rate_(direct)
																QTL_ID=15283	Non-return_rate_(direct)
																QTL_ID=15284	Non-return_rate_(direct)
																QTL_ID=15286	Interval_from_first_to_last_insemination
																QTL_ID=15287	Inseminations_per_conception
CNV133	29	12329354	12336529	0.089626	0.0366657	0.403746	0.876617	0.513088	0.653078	0.990083	0.996579	0.331107	0.881752
CNV40	29	50444201	50453330	0.514609	0.623052	0.934175	0.00999913	0.00226502	0.840011	0.696476	0.766051	0.549075	0.894312	ENSBTAG00000009915	AP2A2	QTL_ID=19031	Clinical_mastitis_(DYD)	Kim et al. (2012) Basic Clin Pharmacol Toxicol. 111:317-324.
														ENSBTAG00000047996	IFITM10
1DPR: daughter pregnancy rate; CCR: cow conception rate; HCR: heifer conception rate; NM: net merit; PL: productive life; RFI: residual feed intake; DMI: dry matter intake; SCS: somatic cell score; FatPct: fat percentage; ProPct: protein percentage.
2P-values < 0.05 are indicated in red, bold font.

## Sheet: Table S5
Table S5 qPCR validation of the significant CNV
Animal	CNV66			CNV46			CNV40			CNV33			CNV23			CNV29			CNV118
	qPCR1,2	SVS	Yes/No3	qPCR	SVS	Yes/No	qPCR	SVS	Yes/No	qPCR	SVS	Yes/No	qPCR	SVS	Yes/No	qPCR	SVS	Yes/No	qPCR	SVS	Yes/No
1	1.85318	neutral	Yes	2.88786	neutral	Yes	0.582367	neutral	No	2.26577	neutral	Yes	3.34035	loss	No	2.01391	loss	No	0.392292	loss	Yes
2	0	loss	Yes	0	loss	Yes	0.00975258	loss	Yes	2.62079	loss	No	4.62675	neutral	No	2.21914	loss	No	3.20428	neutral	No
3	0.000141197	loss	Yes	0.000917503	loss	Yes	1.04972	neutral	No	2.18859	loss	No	3.09513	neutral	No	1.87905	loss	No	0.368567	loss	Yes
4	4.16986	neutral	No	1.97247	neutral	Yes	0.00754638	loss	Yes	2.07053	neutral	Yes	1.8025	loss	No	2.15846	neutral	Yes	0.543367	loss	Yes
5	0	loss	Yes	2.12874	neutral	Yes	5.6962	neutral	No	2.25012	loss	No	1.71713	loss	No	1.90528	loss	No	3.05252	neutral	No
6	3.55537	neutral	No	4.08405	neutral	No	2.90795	neutral	Yes	2.02792	neutral	Yes	1.69349	neutral	Yes	2.12874	loss	No	1.72907	neutral	Yes
7	2.25012	neutral	Yes	1.76541	neutral	Yes	0.0061722	loss	Yes	2.44528	neutral	Yes	2.60268	neutral	Yes	2.28153	neutral	Yes	2.04202	neutral	Yes
8	2.15846	neutral	Yes	0.000724865	loss	Yes	2.02792	loss	No	2.2974	loss	No	1.75321	loss	No	2.32947	loss	No	0.790041	loss	Yes
1qPCR result was calculated by the 2-ΔΔCT method. The value represents the copy numbers, assuming the reference sample has 2 copies.
2Status of the CNV based on PCR: 0 to 1.5 copies = loss; 1.5 to 3.0 copies = neutral; > 3.0 copies = gain.
3Yes = validated by qPCR; No = not validated by qPCR.
